# Supplementary material for: Separation of Light and Heavy Rare Earth Elements via Electrospun Supported Liquid Membrane
Source: Polymers (Basel). 2026 Jul 16;18(14):1742. doi: 10.3390/polym18141742 (PMC13431360; doi:10.3390/polym18141742)
Supplement: Supplementary file 1 [file polymers-18-01742-s001.zip]

Archive with 1 entries (1 files):
- polymers-4367918-supplementary.pdf
